# Supplementary material for: Determinants of Cause-Specific Mortality and Loss of Independence in Older Patients following Hospitalization for COVID-19: The GeroCovid Outcomes Study
Source: J Clin Med. 2022 Sep 22;11(19):5578. doi: 10.3390/jcm11195578 (PMC9571114; doi:10.3390/jcm11195578)
Supplement: Supplementary file 1 [file jcm-11-05578-s001.zip]

Archive with 1 entries (1 files):
- jcm-1845385-supplementary.pdf
